# Supplementary material for: miRNA profiles of canine cutaneous mast cell tumours with early nodal metastasis and evaluation as potential biomarkers
Source: Sci Rep. 2020 Nov 3;10:18918. doi: 10.1038/s41598-020-75877-x (PMC7609711; doi:10.1038/s41598-020-75877-x)
Supplement: Supplementary file 1 — Supplementary Information [file 41598_2020_75877_MOESM1_ESM.xlsx]

## Sheet: Biological function
	miRNA profiles of canine cutaneous mast cell tumours with early nodal metastasis and evaluation as potential biomarkers
	Valentina Zamarian1, Roberta Ferrari1, Damiano Stefanello1, Fabrizio Ceciliani1, Valeria Grieco1, Giulietta Minozzi1, Lavinia Elena Chiti1, Maddalena Arigoni2, Raffaele Calogero2, Cristina Lecchi1*
Category	Term	Count	%	PValue	Genes	List Total	Pop Hits	Pop Total	Fold Enrichment	Bonferroni	Benjamini	FDR
GOTERM_BP_DIRECT	GO:0021766~hippocampus development	10	2.54453e+16	2.75886e+08	CDK5R1, PHLPP2, ATP2B4, NF2, TSC1, KCNA1, DCLK2, PAFAH1B1, NR4A3, DCX	362	56	16792	8283346487766370	0.005266549628852646	0.005266549628852646	0.004718916675350293
GOTERM_BP_DIRECT	GO:0000122~negative regulation of transcription from RNA polymerase II promoter	34	8651399491094140	3.68092e+11	MTDH, THRB, WWC1, CNOT2, TP63, NFIX, SOX6, PAWR, REST, ZBTB18, TCF21, NIPBL, HEXIM1, WWP2, ELK4, NEDD4L, ATF7IP, TBL1XR1, ZBTB20, DAB2IP, STRN3, NR4A3, MBD2, FOXP1, FNIP1, NOTCH1, HDAC2, BTG2, TGIF1, HIVEP1, CUX1, ZFHX3, NFIA, NFIB	362	720	16792	2.19048e+16	0.06802955731703442	0.03461383753289404	0.06294341201789067
GOTERM_BP_DIRECT	GO:0006351~transcription, DNA-templated	69	1.75573e+16	3.75745e+11	ZNF17, E2F3, ZBTB34, FOSL2, THRB, ZNF532, WWC1, CNOT2, TP63, REST, PAWR, PAX3, CBFA2T3, CNOT6, EPC2, ZNF776, PCGF3, PAX9, MED29, SS18L1, SERTAD2, ATF7IP, TBL1XR1, ZBTB20, RBL2, ZNF287, ADNP, HNF4G, ARID1B, MBD2, ZBTB26, LPIN1, FOXN3, MED19, MYT1L, HIPK1, BTG2, TGIF1, ZZZ3, LIN54, WASL, LCOR, CUX1, GPBP1L1, NFIX, SOX6, ZBTB18, NR2C2, ELK4, HEXIM1, TFDP2, KLF6, IKZF2, PTPN14, AFF3, NR4A3, FOXP1, AT…	362	1955	16792	1.63718e+16	0.06939360983024667	0.023687888800854262	0.06425154205835781
GOTERM_BP_DIRECT	GO:0031032~actomyosin structure organization	6	1.52672e+16	2.44195e+12	FRMD3, ACTC1, CDC42BPA, MYLIP, MYH9, MYO18A	362	27	16792	1.03082e+16	0.37339936387463846	0.11029156523417749	0.41687396720385683
GOTERM_BP_DIRECT	GO:0042787~protein ubiquitination involved in ubiquitin-dependent protein catabolic process	12	3.05344e+16	4.78423e+11	TAF1, UBE2Z, WWP2, ANKIB1, AURKA, GAN, NEDD4L, HERC2, SMURF1, MYLIP, KLHL3, TRIP12	362	153	16792	363817571227386	0.5998519177685241	0.16738515855597047	0.8151956396509341
GOTERM_BP_DIRECT	GO:0007399~nervous system development	17	4325699745547070	5.06197e+11	MYLIP, PAX3, TTLL7, ARID1B, ITM2B, NR2C2, FOS, MYT1L, ATXN3, SLC4A10, TENM1, DOK5, SCRG1, GDF11, CNTN4, SCN8A, DCX	362	287	16792	2747646639844450	0.6205784085831323	0.14914868667476844	0.8623286709385058
GOTERM_BP_DIRECT	GO:0045944~positive regulation of transcription from RNA polymerase II promoter	38	9669211195928750	6.42704e+11	FOSL2, THRB, TP63, NFIX, SOX6, PAX3, REST, NR2C2, FOS, TCF21, RAD21, NIPBL, PAX9, WWP2, TFDP2, CREB3L2, TAF1, TBL1XR1, DAB2IP, IKZF2, STRN3, NR4A3, GRHL1, TET2, LPIN1, PPARGC1B, FOXP1, USF2, MED19, ATRX, NOTCH1, NRF1, DCAF6, HDAC2, MTF1, ATXN7, NFIA, NFIB	362	981	16792	1.79684e+16	0.7078626790213788	0.16120604536019134	1.09367e+16
GOTERM_BP_DIRECT	GO:0045892~negative regulation of transcription, DNA-templated	23	5852417302798980	0.0012203604678523445	ATF7IP, PTPRK, CDK5R1, DAB2IP, STRN3, TP63, REST, CBFA2T3, MBD2, ZBTB18, PPARGC1B, FOXN3, FOXP1, ATXN1, NOTCH1, NIPBL, HDAC2, PAX9, WWP2, HEXIM1, TFDP2, ZFHX3, KAT6A	362	499	16792	2.13807e+16	0.90340191255982	0.2533431290043293	2067034780538330
GOTERM_BP_DIRECT	GO:0006366~transcription from RNA polymerase II promoter	23	5852417302798980	0.0017130983819956427	ZBTB7B, TAF1, TP63, NFIX, REST, PAX3, GRHL1, USF2, TMF1, TCF21, FOS, NRF1, RAD21, MTF1, PAX9, GTF2A1, WWP2, CREB3L2, SHOX, HIVEP1, ZFHX3, NFIA, NFIB	362	513	16792	2079717402776430	0.9624349817929069	0.3055473769724867	2.89017e+16
GOTERM_BP_DIRECT	GO:0016567~protein ubiquitination	18	4580152671755720	0.00205951975880173	DTX2, GAN, UBR1, HERC2, MYLIP, SOCS5, KLHL3, MARCH4, MSL2, TULP4, FBXW7, DCAF6, WWP2, NEDD4L, SMURF1, ASB7, FBXO11, TRAF3	362	359	16792	2.3258e+16	0.9806678474168633	0.32604946651959166	3464979659547090
GOTERM_BP_DIRECT	GO:0021819~layer formation in cerebral cortex	4	1.01781e+16	0.002400803762955989	CDK5R1, DAB2IP, PAFAH1B1, DCX	362	13	16792	1.42728e+16	0.9899548290212931	0.34179715132716926	4028127974878200
GOTERM_BP_DIRECT	GO:1902806~regulation of cell cycle G1/S phase transition	3	0.7633587786259541	0.0026873400888828536	TAF1, FBXW7, ATP2B4	362	4	16792	3.47901e+16	0.9942034513364795	0.3489753133557675	4498547736185850
GOTERM_BP_DIRECT	GO:0045893~positive regulation of transcription, DNA-templated	22	5597964376590330	0.003942196584827034	ATF7IP, KLF6, TBL1XR1, E2F3, PTGES2, GPBP1L1, ZNF287, TP63, REST, PAX3, FOXN3, FOS, NOTCH1, HDAC2, SMARCA5, CREB3L2, SETD7, HAS3, ZFHX3, SS18L1, KAT6A, SERTAD2	362	515	16792	1.98157e+16	0.9994792685609538	0.440974227159857	6533247008419100
GOTERM_BP_DIRECT	GO:0032880~regulation of protein localization	6	1.52672e+16	0.005072471389570616	FBXW7, AAK1, RAB14, RABGAP1L, FKBP1A, WASL	362	52	16792	5352316192095190	0.9999407305998845	0.5010473613425301	8330937824697090
GOTERM_BP_DIRECT	GO:0050775~positive regulation of dendrite morphogenesis	4	1.01781e+16	0.005355949537369375	EPHA4, PTPRD, CUX1, SS18L1	362	17	16792	1.09145e+16	0.9999656475948387	0.49603875136704834	8776673062106480
GOTERM_BP_DIRECT	GO:0006974~cellular response to DNA damage stimulus	12	3.05344e+16	0.005475356803412932	TAF1, USP28, FBXW7, NIPBL, BTG2, MACROD2, SETD7, TP63, HERC2, DYRK2, GNL1, TRIP12	362	208	16792	2.67616e+16	0.9999727001265895	0.4814865341130842	8963815104155220
GOTERM_BP_DIRECT	GO:0010606~positive regulation of cytoplasmic mRNA processing body assembly	3	0.7633587786259541	0.006529016030066203	PAN3, CNOT2, CNOT6	362	6	16792	2.31934e+16	0.9999964105449637	0.5216920935346904	1.05996e+16
GOTERM_BP_DIRECT	GO:0017148~negative regulation of translation	6	1.52672e+16	0.008057780298615005	BTG2, TSC1, TIA1, CNOT2, LIN28A, GIGYF2	362	58	16792	4798628310154310	0.9999998116687081	0.5769569325303406	1.29238e+16
GOTERM_BP_DIRECT	GO:0007420~brain development	11	2.79898e+16	0.008165984308591646	CTTNBP2, CDK5R1, NIPBL, SPHK2, SYNJ1, MACROD2, ROBO2, CNTN4, ZFHX3, BCL2L11, KCNK3	362	190	16792	2685548124454780	0.9999998471577418	0.5621997846812079	1.30861e+16
GOTERM_BP_DIRECT	GO:0048013~ephrin receptor signaling pathway	7	1.78117e+16	0.010537906097979347	EPHA4, ARPC1B, CDK5R1, ADAM10, EPHA8, WASL, RASA1	362	86	16792	3.77566e+16	0.9999999984368725	0.6371728982635647	1.65737e+16
GOTERM_BP_DIRECT	GO:0006977~DNA damage response, signal transduction by p53 class mediator resulting in cell cycle arrest	6	1.52672e+16	0.010617685329789248	BTG2, RBL2, TFDP2, CNOT2, AURKA, CNOT6	362	62	16792	4489039386918550	0.9999999986604166	0.6220148390593434	1668871527851010
GOTERM_BP_DIRECT	GO:0021860~pyramidal neuron development	3	0.7633587786259541	0.01184525203445861	SLC4A10, DCLK2, DCX	362	8	16792	1.7395e+16	0.9999999998755552	0.645373105041708	1.84393e+16
GOTERM_BP_DIRECT	GO:0035148~tube formation	3	0.7633587786259541	0.01184525203445861	DAB2IP, NOTCH1, BCL2L11	362	8	16792	1.7395e+16	0.9999999998755552	0.645373105041708	1.84393e+16
GOTERM_BP_DIRECT	GO:0043525~positive regulation of neuron apoptotic process	5	1.27226e+16	0.013402942000932208	SRPK2, CDK5R1, AIFM1, MAP2K4, BCL2L11	362	43	16792	5393807015289730	0.9999999999939241	0.6746650049055741	2061073837765470
GOTERM_BP_DIRECT	GO:0034644~cellular response to UV	5	1.27226e+16	0.014499534603731795	PTPRK, TAF1, USP28, FBXW7, TP63	362	44	16792	5271220492214960	0.9999999999992769	0.6880158805345331	2210665280754370
GOTERM_BP_DIRECT	GO:1901796~regulation of signal transduction by p53 class mediator	8	2035623409669210	0.017709721228779986	TAF1, CDK5R1, HDAC2, HIPK1, TP63, AURKA, DYRK2, KAT6A	362	124	16792	2.99269e+16	0.9999999999999986	0.7453858031178183	2.63347e+16
GOTERM_BP_DIRECT	GO:0018108~peptidyl-tyrosine phosphorylation	9	2.29008e+16	0.017719147731442265	EPHA4, EPHA8, MAP2K4, AXL, NPTN, DSTYK, DYRK2, CUX1, ABL2	362	153	16792	2728631784205390	0.9999999999999987	0.7318199441620727	2.63468e+16
GOTERM_BP_DIRECT	GO:0006997~nucleus organization	4	1.01781e+16	0.017762815570497914	ATXN7, CHMP7, VPS4B, PDCD6IP	362	26	16792	7136421589460260	0.9999999999999988	0.7193098332815961	2.64028e+16
GOTERM_BP_DIRECT	GO:0000226~microtubule cytoskeleton organization	6	1.52672e+16	0.018290671355520205	GAS2L3, ATXN3, ATXN7, DCLK2, PAFAH1B1, TACC2	362	71	16792	3.92001e+16	0.9999999999999996	0.7168769866513464	2.70764e+16
GOTERM_BP_DIRECT	GO:0061001~regulation of dendritic spine morphogenesis	3	0.7633587786259541	0.018504338302360732	EPHA4, CDK5R1, PPP1R9A	362	10	16792	1.3916e+16	0.9999999999999997	0.7085034862754179	2734740973757070
GOTERM_BP_DIRECT	GO:0006470~protein dephosphorylation	8	2035623409669210	0.01916412678787032	PPP1R3D, PTPRK, PTPRD, PHLPP2, PPP1R3B, STYX, PTPN14, PPM1B	362	126	16792	2945189862316930	0.9999999999999999	0.7090310936979112	2.81783e+16
GOTERM_BP_DIRECT	GO:0009791~post-embryonic development	6	1.52672e+16	0.020387632585187603	SLC4A10, GNAQ, SOX6, TET2, GIGYF2, PLEKHA1	362	73	16792	3812608794369180	1.0	0.7196680105071491	2.96955e+16
GOTERM_BP_DIRECT	GO:0043206~extracellular fibril organization	3	0.7633587786259541	0.026383049529552394	FKBP1A, B4GALT7, COL5A1	362	12	16792	1.15967e+16	1.0	0.7979472329999768	3670355580017470
GOTERM_BP_DIRECT	GO:0042771~intrinsic apoptotic signaling pathway in response to DNA damage by p53 class mediator	4	1.01781e+16	0.028393431912416136	USP28, HIPK1, TP63, DYRK2	362	31	16792	5985385849224730	1.0	0.8118753802213057	3890235711031630
GOTERM_BP_DIRECT	GO:0019058~viral life cycle	4	1.01781e+16	0.028393431912416136	CHMP7, VPS4B, NEDD4L, PDCD6IP	362	31	16792	5985385849224730	1.0	0.8118753802213057	3890235711031630
GOTERM_BP_DIRECT	GO:0006357~regulation of transcription from RNA polymerase II promoter	17	4325699745547070	0.029680261738931728	FOSL2, RBL2, CNOT2, HNF4G, PAX3, LPIN1, FOXP1, FOS, NRF1, EPC2, RAD21, ATP2B4, MTF1, ATXN7, SMARCA5, TFDP2, CUX1	362	441	16792	1.78815e+16	1.0	0.8166065074295763	4027182469773010
GOTERM_BP_DIRECT	GO:0007398~ectoderm development	3	0.7633587786259541	0.030743457850643533	ZBTB7B, NF2, SMURF1	362	13	16792	1.07046e+16	1.0	0.8187020612293137	4138143962310010
GOTERM_BP_DIRECT	GO:0003007~heart morphogenesis	4	1.01781e+16	0.030844944698662783	NIPBL, GAA, FKBP1A, COL5A1	362	32	16792	5798342541436460	1.0	0.8109506098920932	4148633641653260
GOTERM_BP_DIRECT	GO:0006813~potassium ion transport	6	1.52672e+16	0.031743059847219535	KCNC4, TSC1, KCNA1, VPS4B, NSF, KCNK3	362	82	16792	3.39415e+16	1.0	0.811505586211796	424069565089838
GOTERM_BP_DIRECT	GO:0006886~intracellular protein transport	11	2.79898e+16	0.03193437379671761	SYNDIG1, EVI5, STX17, IPO5, SNX2, RABGAP1L, HERC2, RPH3A, SNX13, NSF, RIC1	362	236	16792	2.16209e+16	1.0	0.8049944323883477	4260129434958760
GOTERM_BP_DIRECT	GO:0034765~regulation of ion transmembrane transport	7	1.78117e+16	0.032679092467043674	SCN1A, KCNC4, WWP2, KCNA1, NEDD4L, SCN8A, KCNK10	362	111	16792	2.92529e+16	1.0	0.8041839876781238	4335192017113760
GOTERM_BP_DIRECT	GO:0016477~cell migration	9	2.29008e+16	0.03271084698544751	PTPRK, PIK3CB, ITGAV, CDC42BPA, WWC1, LAMC1, ABL2, MYO18A, COL5A1	362	172	16792	242721315688038	1.0	0.7963568517658165	4338372020081740
GOTERM_BP_DIRECT	GO:0007155~cell adhesion	17	4325699745547070	0.039789003594743896	PTPRK, LPP, ADAM23, PCDH17, COL5A1, EPHA4, COL19A1, AGGF1, ITGA5, EPHA8, ITGAV, ROBO2, CNTN4, LAMC1, HAS3, PDZD2, ABL2	362	459	16792	1.71803e+16	1.0	0.8497464332547029	5006758079585400
GOTERM_BP_DIRECT	GO:0072156~distal tubule morphogenesis	2	0.5089058524173028	0.042535739599914434	WNK4, KLHL3	362	2	16792	4.63867e+16	1.0	0.862047799321135	5245528324588020
GOTERM_BP_DIRECT	GO:0045204~MAPK export from nucleus	2	0.5089058524173028	0.042535739599914434	DUSP16, STYX	362	2	16792	4.63867e+16	1.0	0.862047799321135	5245528324588020
GOTERM_BP_DIRECT	GO:0007049~cell cycle	10	2.54453e+16	0.045413645476904144	TAF1, DAB2IP, E2F3, RBL2, EVI5, TP63, AURKA, LIN54, PDCD6IP, TET2	362	217	16792	2137637803294540	1.0	0.8736594766078004	5.48414e+16
GOTERM_BP_DIRECT	GO:0006367~transcription initiation from RNA polymerase II promoter	8	2035623409669210	0.046167102693885645	TAF1, NOTCH1, E2F3, THRB, GTF2A1, HNF4G, NR4A3, NR2C2	362	152	16792	2441407385867980	1.0	0.8720486361984889	5544726483104340
GOTERM_BP_DIRECT	GO:0071805~potassium ion transmembrane transport	7	1.78117e+16	0.046589105011873355	SLC9A7, KCNC4, KCNN3, KCNA1, REST, KCNK3, KCNK10	362	121	16792	2683530432400340	1.0	0.8685640913506878	5578322867341030
GOTERM_BP_DIRECT	GO:0001657~ureteric bud development	4	1.01781e+16	0.04778541258150834	TCF21, NPNT, GDF11, ROBO2	362	38	16792	488281477173597	1.0	0.8696280900505486	5672271270150730
GOTERM_BP_DIRECT	GO:0009790~embryo development	4	1.01781e+16	0.04778541258150834	CDK5R1, RAB14, RASA1, TRIP12	362	38	16792	488281477173597	1.0	0.8696280900505486	5672271270150730
GOTERM_BP_DIRECT	GO:0001568~blood vessel development	4	1.01781e+16	0.04778541258150834	SPHK2, ITGAV, COL1A2, COL5A1	362	38	16792	488281477173597	1.0	0.8696280900505486	5672271270150730
GOTERM_BP_DIRECT	GO:0032436~positive regulation of proteasomal ubiquitin-dependent protein catabolic process	5	1.27226e+16	0.048768446393197794	TAF1, ANKIB1, AURKA, SOCS5, CBFA2T3	362	64	16792	362396408839779	1.0	0.8694604539145777	5748060807802740
GOTERM_BP_DIRECT	GO:2000811~negative regulation of anoikis	3	0.7633587786259541	0.05067801994673437	NOTCH1, MCL1, ITGA5	362	17	16792	8185895352616180	1.0	0.8742914654283842	5.89173e+16
GOTERM_BP_DIRECT	GO:0000920~cell separation after cytokinesis	3	0.7633587786259541	0.05622203714172129	CHMP7, VPS4B, PDCD6IP	362	18	16792	7731123388581950	1.0	0.8956758436715788	6283369572965670
GOTERM_BP_DIRECT	GO:0031668~cellular response to extracellular stimulus	3	0.7633587786259541	0.05622203714172129	FOS, AXL, ADNP	362	18	16792	7731123388581950	1.0	0.8956758436715788	6283369572965670
GOTERM_BP_DIRECT	GO:0051209~release of sequestered calcium ion into cytosol	4	1.01781e+16	0.05764423330862966	JPH2, RYR3, FKBP1A, HTR2C	362	41	16792	4525535642096750	1.0	0.8969741784358386	6378014933873750
GOTERM_BP_DIRECT	GO:0030198~extracellular matrix organization	9	2.29008e+16	0.061674482934628724	RECK, COL19A1, ITGA5, SPOCK2, ITGAV, NPNT, COL1A2, LAMC1, COL5A1	362	196	16792	2.13e+16	1.0	0.9082842074070321	663404689757101
GOTERM_BP_DIRECT	GO:0030036~actin cytoskeleton organization	7	1.78117e+16	0.06183573782000713	GAS2L3, ATXN3, NF2, ARHGEF17, PIP5K1C, PAFAH1B1, ABL2	362	130	16792	2.49775e+16	1.0	0.904577731750789	6643927619895080
GOTERM_BP_DIRECT	GO:1903378~positive regulation of oxidative stress-induced neuron intrinsic apoptotic signaling pathway	2	0.5089058524173028	0.06312207658593522	FBXW7, MCL1	362	3	16792	3.09245e+16	1.0	0.9050745869920996	6721774567198330
GOTERM_BP_DIRECT	GO:0090650~cellular response to oxygen-glucose deprivation	2	0.5089058524173028	0.06312207658593522	TSC1, AIFM1	362	3	16792	3.09245e+16	1.0	0.9050745869920996	6721774567198330
GOTERM_BP_DIRECT	GO:1902263~apoptotic process involved in embryonic digit morphogenesis	2	0.5089058524173028	0.06312207658593522	NOTCH1, BCL2L11	362	3	16792	3.09245e+16	1.0	0.9050745869920996	6721774567198330
GOTERM_BP_DIRECT	GO:0048592~eye morphogenesis	2	0.5089058524173028	0.06312207658593522	NIPBL, COL5A1	362	3	16792	3.09245e+16	1.0	0.9050745869920996	6721774567198330
GOTERM_BP_DIRECT	GO:0035330~regulation of hippo signaling	2	0.5089058524173028	0.06312207658593522	NF2, WWC1	362	3	16792	3.09245e+16	1.0	0.9050745869920996	6721774567198330
GOTERM_BP_DIRECT	GO:0031175~neuron projection development	6	1.52672e+16	0.06452332052370159	PTPRK, CDK5R1, PPP1R9A, BTG2, EPHA8, CNTN4	362	100	16792	2.7832e+16	1.0	0.905967160092793	6804639182111150
GOTERM_BP_DIRECT	GO:0034614~cellular response to reactive oxygen species	3	0.7633587786259541	0.06790039775898815	PTPRK, FOS, PPARGC1B	362	20	16792	6958011049723750	1.0	0.9134456641897325	6996316861566190
GOTERM_BP_DIRECT	GO:0006355~regulation of transcription, DNA-templated	42	1.0687e+16	0.06821407181957848	SBNO1, ZNF17, ZBTB34, THRB, ZNF532, GPBP1L1, CNOT2, SOX6, REST, LIN28A, CNOT6, NR2C2, TMF1, PCGF3, ZNF776, RNF141, GTF2A1, MED29, ZBTB7B, ADNP, PTPN14, AFF3, CELSR2, ZBTB26, PPARGC1B, ATRX, MYT1L, TULP4, NOTCH1, ATXN3, HIPK1, SHOX, SETD7, ZZZ3, TGIF1, LIN54, WASL, LCOR, ZFHX3, NFIA, KAT6A, KLF3	362	1504	16792	1.29537e+16	1.0	0.9106139483744735	7013559991416820
GOTERM_BP_DIRECT	GO:0007492~endoderm development	3	0.7633587786259541	0.07401286703519734	NOTCH1, PAX9, LAMC1	362	21	16792	6626677190213100	1.0	0.9243812593044309	7316022360547420
GOTERM_BP_DIRECT	GO:0050885~neuromuscular process controlling balance	4	1.01781e+16	0.07600433590658587	GAA, PAFAH1B1, NR4A3, GIGYF2	362	46	16792	4033629594042750	1.0	0.9263610142947374	7413065507808900
GOTERM_BP_DIRECT	GO:0031100~organ regeneration	4	1.01781e+16	0.07995076257882279	NOTCH1, AXL, NR4A3, LPIN1	362	47	16792	3.94781e+16	1.0	0.9330105262253657	7595694575513750
GOTERM_BP_DIRECT	GO:0071230~cellular response to amino acid stimulus	4	1.01781e+16	0.07995076257882279	CPEB4, IPO5, COL1A2, CPEB1	362	47	16792	3.94781e+16	1.0	0.9330105262253657	7595694575513750
GOTERM_BP_DIRECT	GO:0039702~viral budding via host ESCRT complex	3	0.7633587786259541	0.08029357409247678	CHMP7, VPS4B, PDCD6IP	362	22	16792	6325464590657960	1.0	0.930751535828157	7610972121104180
GOTERM_BP_DIRECT	GO:0010719~negative regulation of epithelial to mesenchymal transition	3	0.7633587786259541	0.08029357409247678	DAB2IP, LDLRAD4, PBLD	362	22	16792	6325464590657960	1.0	0.930751535828157	7610972121104180
GOTERM_BP_DIRECT	GO:0006509~membrane protein ectodomain proteolysis	3	0.7633587786259541	0.08029357409247678	ADAM10, ADAM19, MYH9	362	22	16792	6325464590657960	1.0	0.930751535828157	7610972121104180
GOTERM_BP_DIRECT	GO:0005981~regulation of glycogen catabolic process	2	0.5089058524173028	0.08326698875212504	PPP1R3D, PPP1R3B	362	4	16792	2.31934e+16	1.0	0.9346429127957674	7739702297561460
GOTERM_BP_DIRECT	GO:0050801~ion homeostasis	2	0.5089058524173028	0.08326698875212504	WNK4, KLHL3	362	4	16792	2.31934e+16	1.0	0.9346429127957674	7739702297561460
GOTERM_BP_DIRECT	GO:0070294~renal sodium ion absorption	2	0.5089058524173028	0.08326698875212504	WNK4, KLHL3	362	4	16792	2.31934e+16	1.0	0.9346429127957674	7739702297561460
GOTERM_BP_DIRECT	GO:0033631~cell-cell adhesion mediated by integrin	2	0.5089058524173028	0.08326698875212504	ITGA5, NPNT	362	4	16792	2.31934e+16	1.0	0.9346429127957674	7739702297561460
GOTERM_BP_DIRECT	GO:0015031~protein transport	14	3.56234e+16	0.08566234100124949	SEC31B, RAB3C, ATG9A, RRBP1, LRP1B, CHMP7, CEP41, VPS52, MYH9, ARFGEF2, TRAM2, RAB14, VPS4B, PDCD6IP	362	395	16792	1.64409e+16	1.0	0.9370024971386373	7838626080337510
GOTERM_BP_DIRECT	GO:0043044~ATP-dependent chromatin remodeling	3	0.7633587786259541	0.08673250710183983	HDAC2, SMARCA5, MBD2	362	23	16792	6050444391064130	1.0	0.9364771902279954	7881491624659830
GOTERM_BP_DIRECT	GO:0045662~negative regulation of myoblast differentiation	3	0.7633587786259541	0.08673250710183983	NOTCH1, MBNL3, ZFHX3	362	23	16792	6050444391064130	1.0	0.9364771902279954	7881491624659830
GOTERM_BP_DIRECT	GO:0032456~endocytic recycling	3	0.7633587786259541	0.0933200048272786	VPS52, RAB14, EPG5	362	24	16792	5.79834e+16	1.0	0.9465915845206715	8128228799501730
GOTERM_BP_DIRECT	GO:0046718~viral entry into host cell	5	1.27226e+16	0.09358892027464412	XPR1, ITGA5, WWP2, ITGAV, AXL	362	80	16792	2.89917e+16	1.0	0.9446150920364277	813770206546273
GOTERM_BP_DIRECT	GO:0035264~multicellular organism growth	5	1.27226e+16	0.09358892027464412	ATRX, TBL1XR1, SLC4A10, GIGYF2, PLEKHA1	362	80	16792	2.89917e+16	1.0	0.9446150920364277	813770206546273
GOTERM_BP_DIRECT	GO:0016569~covalent chromatin modification	6	1.52672e+16	0.09670474300691827	ATRX, RBL2, ANP32E, SMARCA5, ARID1B, SS18L1	362	113	16792	2463012760964160	1.0	0.9476324608904652	8244224023679280
GOTERM_BP_DIRECT	GO:0007275~multicellular organism development	17	4325699745547070	0.09869336895265929	ZBTB7B, USP7, MCL1, SOX6, GRHL1, SPRY4, LSM14A, NOTCH1, NRF1, PHF3, EVI5, TGIF1, HIVEP1, MBNL3, CUX1, ANGPTL2, KLF3	362	521	16792	1.51358e+16	1.0	0.9486149017782259	83091820370198

## Sheet: Cellular component
	miRNA profiles of canine cutaneous mast cell tumours with early nodal metastasis and evaluation as potential biomarkers
	Valentina Zamarian1, Roberta Ferrari1, Damiano Stefanello1, Fabrizio Ceciliani1, Valeria Grieco1, Giulietta Minozzi1, Lavinia Elena Chiti1, Maddalena Arigoni2, Raffaele Calogero2, Cristina Lecchi1*
Category	Term	Count	%	PValue	Genes	List Total	Pop Hits	Pop Total	Fold Enrichment	Bonferroni	Benjamini	FDR
GOTERM_CC_DIRECT	GO:0005654~nucleoplasm	92	2340966921119590	2.58291e+10	E2F3, ZBTB34, FOSL2, THRB, TP63, AURKA, PAX3, CPEB1, REST, CBFA2T3, CCNE2, FOS, RAD21, GTF2A1, MED29, TIA1, CREB3L2, GOLGA3, ATF7IP, TBL1XR1, SRPK2, ZBTB20, RBL2, STRN3, SEL1L3, ARID1B, HNF4G, HERC2, MBD2, GRHL1, LPIN1, PPARGC1B, HNRNPU, PDIK1L, USP28, HIPK1, MTF1, IPO5, SMARCA5, NOL4L, TGIF1, LIN54, CUX1, MYO18A, USP7, CDK5R1, UBE2Z, MCL1, RHPN2, SOX6, ZBTB18, NR2C2, SLX4, FBXW7, NIPBL, SCAF11, …	375	2784	18224	1.60595e+16	0.0010300517775397866	0.0010300517775397866	0.0036012863251166927
GOTERM_CC_DIRECT	GO:0005634~nucleus	146	3.71501e+16	9.53108e+10	THRB, STYX, CNOT2, AURKA, LUZP1, REST, CNOT6, ZNF776, PVALB, WWP2, CREB3L2, VPS4B, GNL1, SS18L1, RBL2, PIK3CB, STRN3, BSN, HNF4G, GRHL1, MYH9, ERGIC2, PPARGC1B, FOXN3, HNRNPU, TACC2, MED19, DCAF6, MTF1, SMARCA5, SHOX, ZZZ3, TGIF1, FBXO11, CDK5R1, KIAA1109, MCL1, GPBP1L1, RABGAP1L, SOX6, LIN28A, NR2C2, TCF21, NIPBL, ELK4, HEXIM1, DUSP16, TFDP2, MBNL3, DYRK2, TAF1, KLF6, IKZF2, LPP, MAP2K4, PTPN14,…	375	5415	18224	1310288211757460	0.03731674908582561	0.01883576761371164	0.13280976770577713
GOTERM_CC_DIRECT	GO:0016020~membrane	70	178117048346056	2.00793e+12	ADCY3, SLC20A1, IL6ST, NPNT, ATL3, VPS52, CNOT2, LUZP1, DNAJB12, CNOT6, SPRY4, FOS, ATP2B4, RAD21, RNF141, XYLT2, WWP2, WNK4, NIPAL1, YRDC, GOLGA3, RECK, PTPRK, ATG9A, ADAM10, MPP1, CEP41, COX4I1, IPO9, SRPRA, HERC2, MYH9, RPH3A, HNRNPU, ERGIC2, MAN2A1, EIF4G2, GNAQ, IPO5, GAA, PCMTD1, PDCD6IP, MYO18A, GRAMD1B, GIGYF2, CDK5R1, KIAA1109, MCL1, SNX2, FKBP1A, PPM1B, ARFGEF2, ITM2B, RIC1, NCAPG, ITGA…	375	2200	18224	1546278787878780	0.07699864873705875	0.02635468388995932	0.27960218373915824
GOTERM_CC_DIRECT	GO:0005794~Golgi apparatus	34	8651399491094140	4.59162e+11	ADCY3, FAM20C, VPS52, RABGAP1L, ITM2B, SPRY4, TMF1, GOLGA8B, SERINC5, EVI5, SCRG1, GOLGA8A, B4GALT7, GOLGA3, SLC30A7, ADAM10, STRN3, GRHL1, RPH3A, ERGIC2, EPHA4, TENM1, XPR1, ITGA5, IPO5, RAB14, ADAM19, SH3D19, DENND4B, YIPF4, CUX1, MYO18A, GLYR1, KAT6A	375	863	18224	1.91461e+16	0.16743800578837553	0.044778375699653705	0.6383092720238182
GOTERM_CC_DIRECT	GO:0005829~cytosol	94	2.39186e+16	6.95027e+11	PTGES2, SYNJ1, STYX, CHMP7, WWC1, VPS52, CNOT2, TP63, PIP5K1C, DSTYK, AURKA, REST, MYLIP, CNOT6, KLHL3, TMF1, CCNE2, FOS, RAD21, EVI5, WNK4, VPS4B, GOLGA3, NSF, EFR3B, DAB2IP, PAN3, SGK3, AIFM1, PIK3CB, CEP41, G3BP2, ARHGEF17, IPO9, UBR1, RPH3A, MYH9, LPIN1, BCL2L11, ARPC1B, EIF4G2, BTG2, RAB14, WASL, PDCD6IP, CUX1, USP7, CDK5R1, PHLPP2, RAB3C, MCL1, RHPN2, ATG14, KCNA1, SNX2, FKBP1A, PPM1B, ATP6…	375	3315	18224	1.37802e+16	0.24225787276971888	0.053971355275368116	0.9647277704725399
GOTERM_CC_DIRECT	GO:0005737~cytoplasm	136	3.46056e+16	9.76611e+11	ADCY3, STYX, CNOT2, DSTYK, CD2AP, GOLGA8B, PVALB, WWP2, TIA1, AAK1, VPS4B, GOLGA8A, CASKIN1, DAB2IP, RBL2, STRN3, ARID1B, UBR1, SOCS5, GRHL1, MYH9, ERGIC2, TACC2, DCAF6, PCMTD1, NOL4L, PDCD6IP, HAS3, FBXO11, CDK5R1, MCL1, RHPN2, SNX2, LIN28A, RASAL2, SLX4, FBXW7, AGGF1, ELK4, HEXIM1, STX17, DUSP16, ANKIB1, IDH1, MBNL3, DYRK2, SLC30A7, LPP, SPTBN4, MAP2K4, PTPN14, CELSR2, OXSR1, FNIP1, EPHA4, TULP…	375	5222	18224	1.26565e+16	0.3228471983365009	0.0629104102393444	1.35311e+16
GOTERM_CC_DIRECT	GO:0032587~ruffle membrane	8	2035623409669210	0.0014719505337464148	NF2, EPS8, ITGA5, ITGAV, WWC1, PIP5K1C, SPRY4, PLEKHA1	375	82	18224	474120325203252	0.44441903666824567	0.08053471538062096	2032901519936300
GOTERM_CC_DIRECT	GO:0014069~postsynaptic density	12	3.05344e+16	0.0014901689786030068	EPHA4, CDK5R1, PPP1R9A, ADAM10, EPS8, SYNDIG1, CPEB4, NPTN, BSN, CPEB1, CAMK2A, NSF	375	184	18224	3169391304347820	0.44844894704062244	0.0716789149191146	2.05782e+16
GOTERM_CC_DIRECT	GO:0030425~dendrite	17	4325699745547070	0.001588273693758453	PTPRK, CDK5R1, DAB2IP, IL6ST, CPEB4, STRN3, KCNA1, ADNP, BSN, TP63, CPEB1, TTLL7, EPHA4, PPP1R9A, GNAQ, NPTN, HTR2C	375	335	18224	2.46613e+16	0.46965365179243046	0.06804378433281677	2.19191e+16
GOTERM_CC_DIRECT	GO:0043025~neuronal cell body	15	3816793893129770	0.005631641322532695	PTPRK, CDK5R1, SCN1A, DAB2IP, IL6ST, STRN3, KCNA1, SPTBN4, ADNP, PPP1R9A, SLC4A10, PVALB, KCNN3, PAFAH1B1, SMURF1	375	315	18224	2.31416e+16	0.894955999337084	0.2017533118364463	7572329538731210
GOTERM_CC_DIRECT	GO:0019898~extrinsic component of membrane	7	1.78117e+16	0.006787357735754571	FRMD3, WDFY3, NF2, SNX2, MYLIP, RPH3A, BCL2L11	375	82	18224	4148552845528450	0.9339529655085844	0.21888686938075608	905894208680178
GOTERM_CC_DIRECT	GO:0005667~transcription factor complex	10	2.54453e+16	0.018197422604768615	ATF7IP, TAF1, FOS, NRF1, E2F3, RBL2, TFDP2, TP63, NR4A3, ZFHX3	375	193	18224	2517996545768560	0.9993428825859942	0.4569953091172576	2259069865993230
GOTERM_CC_DIRECT	GO:0043194~axon initial segment	3	0.7633587786259541	0.02044012364965072	SCN1A, SPTBN4, SCN8A	375	11	18224	1.32538e+16	0.999736145744644	0.469457333770262	2.502e+16
GOTERM_CC_DIRECT	GO:0005791~rough endoplasmic reticulum	5	1.27226e+16	0.020454458058992996	TRAM2, STX17, RAB14, TP63, LIN28A	375	51	18224	4764444444444440	0.9997376818525504	0.44511622759625646	2.50353e+16
GOTERM_CC_DIRECT	GO:0000139~Golgi membrane	21	5343511450381670	0.020849212796074698	SLC9A7, PTGES2, ADAM10, ARFGEF2, ITM2B, CBFA2T3, RIC1, MARCH4, TMF1, CHST1, MAN2A1, NOTCH1, RAB30, XYLT2, CD59, RAB14, CUX1, B4GALT7, MYO18A, NSF, GOLGA3	375	591	18224	1.72681e+16	0.9997766523506068	0.42904910368483373	2.54555e+16
GOTERM_CC_DIRECT	GO:0043231~intracellular membrane-bounded organelle	20	5089058524173020	0.02205822912946679	CDK5R1, ADAM10, RHPN2, ATP6V1B2, GRHL1, ITM2B, USF2, ERGIC2, ATXN1, LSM14A, PPP1R3D, PITPNM2, PPP1R3B, ATP2B4, EVI5, IPO5, GDF11, RAB14, YIPF4, ZFHX3	375	558	18224	1.74184e+16	0.9998635776177264	0.4266360916910529	2672862796470710
GOTERM_CC_DIRECT	GO:0000932~cytoplasmic mRNA processing body	6	1.52672e+16	0.022087036274665302	LSM14A, PAN3, CNOT2, CPEB1, TNRC6B, LIN28A	375	78	18224	373825641025641	0.9998651716694535	0.40797497056900944	2.67587e+16
GOTERM_CC_DIRECT	GO:0043234~protein complex	16	4071246819338420	0.023059971622016267	STRN3, SNX2, WWC1, TP63, MYH9, MBD2, RPH3A, RIC1, USP28, FBXW7, ATP2B4, HDAC2, TSC1, PVALB, CCDC113, GDF11	375	412	18224	1.88728e+16	0.9999093654339148	0.40378182007019836	2.77682e+16
GOTERM_CC_DIRECT	GO:0016023~cytoplasmic, membrane-bounded vesicle	8	2035623409669210	0.023877037355098097	SGK3, KCNA1, ANP32E, DUSP16, SCN8A, WASL, ARFGEF2, SLC30A7	375	138	18224	2.81724e+16	0.9999350906554679	0.3980019048923197	2.8606e+16
GOTERM_CC_DIRECT	GO:0042641~actomyosin	3	0.7633587786259541	0.024199440742887973	CDC42BPA, MYH9, MYO18A	375	12	18224	1.21493e+16	0.9999431063220472	0.38658668248139094	2.89341e+16
GOTERM_CC_DIRECT	GO:0043005~neuron projection	11	2.79898e+16	0.024551582296794605	FOS, KIF1B, ATP2B4, NF2, EPHA8, TENM1, CPEB4, SYNJ1, CPEB1, RPH3A, DCX	375	237	18224	2.25557e+16	0.9999507371962684	0.376434809928078	2929080193192450
GOTERM_CC_DIRECT	GO:0031594~neuromuscular junction	5	1.27226e+16	0.026204400922037723	EPHA4, CDK5R1, PPP1R9A, KCNC4, MYH9	375	55	18224	4417939393939390	0.999974958797114	0.38219991596111036	3.09431e+16
GOTERM_CC_DIRECT	GO:0016604~nuclear body	4	1.01781e+16	0.029692402784802778	USP7, MTDH, ZFHX3, SS18L1	375	33	18224	5890585858585850	0.999994017767559	0.40720149557502494	3431314104445170
GOTERM_CC_DIRECT	GO:0005795~Golgi stack	4	1.01781e+16	0.029692402784802778	RAB30, RAB14, NSF, MARCH4	375	33	18224	5890585858585850	0.999994017767559	0.40720149557502494	3431314104445170
GOTERM_CC_DIRECT	GO:0031901~early endosome membrane	7	1.78117e+16	0.03244428313224419	EPHA4, SYNDIG1, EPHA8, SNX2, RAB14, SNX13, LDLRAD4	375	116	18224	2.9326e+16	0.9999980737291568	0.42208598994436475	3.68635e+16
GOTERM_CC_DIRECT	GO:0031235~intrinsic component of the cytoplasmic side of the plasma membrane	3	0.7633587786259541	0.036977250583134384	RASAL2, DAB2IP, RASA1	375	15	18224	9719466666666660	0.9999997042109622	0.45192589543938166	4086498270735930
GOTERM_CC_DIRECT	GO:0033268~node of Ranvier	3	0.7633587786259541	0.036977250583134384	SCN1A, SPTBN4, SCN8A	375	15	18224	9719466666666660	0.9999997042109622	0.45192589543938166	4086498270735930
GOTERM_CC_DIRECT	GO:0001726~ruffle	6	1.52672e+16	0.03780145010345329	NF2, ITGA5, ATP6V1B2, MYH9, CD2AP, RASA1	375	90	18224	3239822222222220	0.999999789808803	0.44642370883939975	4156674856359740
GOTERM_CC_DIRECT	GO:0030424~axon	10	2.54453e+16	0.0395424399955175	EPHA4, EIF4G2, PTPRK, CDK5R1, DAB2IP, MAP2K4, ADNP, BSN, CNTN4, SMURF1	375	222	18224	2189069069069060	0.9999998979545712	0.44910804780310276	4.30238e+16
GOTERM_CC_DIRECT	GO:0031252~cell leading edge	4	1.01781e+16	0.04549341579454067	AAK1, CDC42BPA, PAFAH1B1, MYH9	375	39	18224	498434188034188	0.9999999914534178	0.48494959702834517	4775339867498630
GOTERM_CC_DIRECT	GO:0005730~nucleolus	26	6615776081424930	0.04942821017172537	MTDH, LIN28A, CBFA2T3, CD2AP, FBXW7, SCAF11, GOLGA3, TAF1, SRPK2, NOL4, NF2, RBL2, PIK3CB, ERGIC2, TACC2, USP28, ATXN7, IPO5, SMARCA5, NOL4L, SETD7, ZZZ3, ZFHX3, FBXO11, KAT6A, NFIB	375	857	18224	1.47436e+16	0.99999999835569	0.5021449847921646	5.06776e+16
GOTERM_CC_DIRECT	GO:0016363~nuclear matrix	6	1.52672e+16	0.04948008083221222	ATXN1, ATXN3, FIGN, TENM1, ATXN7, SPTBN4	375	97	18224	3006020618556700	0.9999999983911049	0.490804850504968	5.07151e+16
GOTERM_CC_DIRECT	GO:0016605~PML body	6	1.52672e+16	0.05130338586293121	ATRX, WDFY3, USP7, HIPK1, SPTBN4, KAT6A	375	98	18224	2.97535e+16	0.9999999992521528	0.4923003459968688	5.2017e+16
GOTERM_CC_DIRECT	GO:0048471~perinuclear region of cytoplasm	20	5089058524173020	0.05543110829655305	CDK5R1, PTGES2, RAB3C, MTDH, NF2, AIFM1, RHPN2, WWC1, VPS52, AURKA, ARFGEF2, CD2AP, SERINC5, AGGF1, TSC1, TENM1, RYR3, RAB14, PAFAH1B1, SLC30A7	375	621	18224	1.56513e+16	0.999999999868713	0.5088722994753232	5484735815868840
GOTERM_CC_DIRECT	GO:0030175~filopodium	5	1.27226e+16	0.05808585996988717	EPHA4, PPP1R9A, ACTC1, NF2, ADGRA2	375	71	18224	3422347417840370	0.9999999999572914	0.5149648736963104	5658494473814730
GOTERM_CC_DIRECT	GO:0005802~trans-Golgi network	7	1.78117e+16	0.06163705419067905	SLC9A7, ATG9A, RAB30, RAB14, ARFGEF2, MYO18A, MARCH4	375	136	18224	2.50133e+16	0.9999999999905383	0.5260158728431297	5.88123e+16
GOTERM_CC_DIRECT	GO:0015630~microtubule cytoskeleton	7	1.78117e+16	0.06340412022055522	GAS2L3, KIF3B, ATXN7, CCSER2, AURKA, ZBTB18, TACC2	375	137	18224	2.48308e+16	0.9999999999955399	0.5260903311947283	5.98807e+16
GOTERM_CC_DIRECT	GO:0043679~axon terminus	4	1.01781e+16	0.07540934992489637	EPHA4, KCNC4, KCNA1, FKBP1A	375	48	18224	4049777777777770	0.999999999999974	0.5806207597069808	6648535763919090
GOTERM_CC_DIRECT	GO:0015629~actin cytoskeleton	9	2.29008e+16	0.08001520283315841	GAS2L3, ARPC1B, PPP1R9A, NCAPG, PAWR, WASL, MYH9, ABL2, CD2AP	375	218	18224	2.00631e+16	0.9999999999999964	0.5931649441588718	6873960885242600
GOTERM_CC_DIRECT	GO:0005912~adherens junction	4	1.01781e+16	0.08299024636744357	PTPRK, NOTCH1, NF2, SPTBN4	375	50	18224	3887786666666660	0.999999999999999	0.5973510902367737	7011998017143930
GOTERM_CC_DIRECT	GO:0030054~cell junction	15	3816793893129770	0.09106766675558715	SH3PXD2A, SYNDIG1, CPEB4, KCNA1, BSN, DSTYK, CPEB1, RPH3A, ARFGEF2, SLX4, EPHA4, PPP1R9A, EPS8, CAMK2A, NFIA	375	459	18224	1588148148148140	1.0	0.6235165532203297	7358769210613180
GOTERM_CC_DIRECT	GO:0005929~cilium	7	1.78117e+16	0.09123773018364406	ADCY3, KIF3B, TULP4, RAB14, CEP41, AURKA, TTLL7	375	151	18224	2.25286e+16	1.0	0.6149282852390823	7365651223581370
GOTERM_CC_DIRECT	GO:0000421~autophagosome membrane	3	0.7633587786259541	0.09250436575507881	ATG9A, ATG14, STX17	375	25	18224	583168	1.0	0.6111738684979184	7416387309123630
GOTERM_CC_DIRECT	GO:0009986~cell surface	17	4325699745547070	0.09391633190199741	PTPRK, ADAM10, SCUBE3, KCNA1, CEP41, AXL, BSN, MMP16, HNRNPU, EPHA4, NOTCH1, ITGA5, ITGAV, CD59, NPTN, ROBO2, ADGRA2	375	542	18224	1524270602706020	1.0	0.6081689272506732	7471874774228780
GOTERM_CC_DIRECT	GO:0030018~Z disc	6	1.52672e+16	0.09585437869728158	SCN1A, JPH2, ATP2B4, RYR3, FKBP1A, SCN8A	375	118	18224	2471050847457620	1.0	0.6074157191823344	7546236278509820
GOTERM_CC_DIRECT	GO:0044300~cerebellar mossy fiber	2	0.5089058524173028	0.0984961732147731	DAB2IP, NFIB	375	5	18224	1943893333333330	1.0	0.6094849473306632	7644333086570880

## Sheet: Molecular function
	miRNA profiles of canine cutaneous mast cell tumours with early nodal metastasis and evaluation as potential biomarkers
	Valentina Zamarian1, Roberta Ferrari1, Damiano Stefanello1, Fabrizio Ceciliani1, Valeria Grieco1, Giulietta Minozzi1, Lavinia Elena Chiti1, Maddalena Arigoni2, Raffaele Calogero2, Cristina Lecchi1*
Category	Term	Count	%	PValue	Genes	List Total	Pop Hits	Pop Total	Fold Enrichment	Bonferroni	Benjamini	FDR
GOTERM_MF_DIRECT	GO:0005515~protein binding	237	6030534351145030	1.53456e+07	SLC9A7, IL6ST, CHMP7, FAM20C, VPS52, AURKA, FSTL1, REST, MYLIP, CD2AP, ATP2B4, WWP2, MED29, WNK4, VPS4B, RECK, PTPRK, PPP1R37, DAB2IP, PAN3, PIK3CB, STRN3, MYH9, BCL2L11, ERGIC2, MED19, MTF1, LRCH1, RAB14, NOL4L, TGIF1, SHOX, ZZZ3, ADGRA2, MYO18A, KIAA1109, CDK5R1, SYNDIG1, ARFGEF2, RIC1, TRAM2, AGGF1, CD69, HEXIM1, STX17, KLF6, KIF3B, IKZF2, SPHK2, MAP2K4, PTPN14, OXSR1, PCDH17, USF2, FNIP1, C16…	362	8785	16881	1.25805e+16	8.37837e+10	8.37837e+10	2.23717e+12
GOTERM_MF_DIRECT	GO:0001047~core promoter binding	7	1.78117e+16	0.0024220815554180184	NOTCH1, E2F3, HDAC2, MTF1, ELK4, REST, HNRNPU	362	64	16881	5100440262430930	0.7339472465979902	0.48419698197663696	3.47356e+16
GOTERM_MF_DIRECT	GO:0003700~transcription factor activity, sequence-specific DNA binding	35	89058524173028	0.0028115144363560643	E2F3, FOSL2, THRB, ZNF532, GPBP1L1, TP63, NFIX, PAX3, REST, SOX6, CBFA2T3, ZBTB18, NR2C2, FOS, PAX9, ELK4, TFDP2, CREB3L2, IKZF2, ZNF287, STRN3, HNF4G, FOXN3, FOXP1, USF2, MYT1L, TULP4, NOTCH1, MTF1, TGIF1, SHOX, ZFHX3, NFIA, KLF3, NFIB	362	961	16881	1.69838e+16	0.7850283016326629	0.4009536460730342	4.02145e+16
GOTERM_MF_DIRECT	GO:0043565~sequence-specific DNA binding	22	5597964376590330	0.003977074054472203	TAF1, FOSL2, THRB, ZNF532, TP63, HNF4G, NR4A3, PAX3, SOX6, GRHL1, ZBTB18, NR2C2, USF2, FOXN3, FOXP1, FOS, NOTCH1, HDAC2, ELK4, SHOX, HIVEP1, CUX1	362	518	16881	1980534994347140	0.8864840575816381	0.4195508029499131	5.64402e+16
GOTERM_MF_DIRECT	GO:0030145~manganese ion binding	6	1.52672e+16	0.00418754205506474	PAPOLA, FAM20C, PPM1B, DYRK2, B4GALT7, ABL2	362	50	16881	5595911602209940	0.8988548396087757	0.3676041351412185	593427229672574
GOTERM_MF_DIRECT	GO:0004842~ubiquitin-protein transferase activity	16	4071246819338420	0.004943641979587875	GAN, HERC2, MYLIP, KLHL3, MARCH4, FBXW7, RNF141, WWP2, UBE2W, ANKIB1, KLHL42, NEDD4L, SMURF1, TRIP12, FBXO11, TRAF3	362	329	16881	2267846647298860	0.9331913423818219	0.36300094077559786	6970152666980360
GOTERM_MF_DIRECT	GO:0044212~transcription regulatory region DNA binding	12	3.05344e+16	0.006252515715548509	TBL1XR1, TAF1, FOS, IKZF2, ZNF532, CREB3L2, TP63, HIVEP1, SOX6, REST, GRHL1, ZFHX3	362	213	16881	2.62719e+16	0.967437401246445	0.38690003128911543	8738273623769550
GOTERM_MF_DIRECT	GO:0005524~ATP binding	47	1.19593e+16	0.007781863767505252	ADCY3, UBE2Z, FAM20C, DSTYK, PIP5K1C, AURKA, TTLL7, ATP6V1B2, ITM2B, ATP2B4, FIGN, WNK4, AAK1, VPS4B, ETNK1, DCLK2, DYRK2, CAMK2A, NSF, SRPK2, TAF1, ACTC1, KIF3B, PAN3, SGK3, SPHK2, PIK3CB, MAP2K4, AXL, OXSR1, NAV3, MYH9, HNRNPU, ATRX, PDIK1L, EPHA4, PAPOLA, KIF1B, HIPK1, EPHA8, SMARCA5, CDC42BPA, UBE2W, NRK, SCN8A, MYO18A, ABL2	362	1495	16881	1.46604e+16	0.9859553825939741	0.41326939949509245	1.07646e+16
GOTERM_MF_DIRECT	GO:0003677~DNA binding	50	1272264631043250	0.01461028073687232	E2F3, ZNF17, PTGES2, ZBTB34, THRB, TP63, TMF1, FOS, ZNF776, RNF141, GTF2A1, PAX9, ZBTB20, RBL2, AIFM1, ZNF287, ADNP, ARID1B, MBD2, ZBTB26, HNRNPU, MYT1L, MTF1, HIPK1, SMARCA5, TGIF1, ZZZ3, LIN54, LCOR, MYO18A, GPBP1L1, NFIX, SOX6, LIN28A, ZBTB18, NR2C2, ELK4, TFDP2, ZBTB7B, KLF6, NR4A3, TET2, ATXN1, ATRX, HIVEP1, GLYR1, NFIA, NFIB, KLF3, KAT6A	362	1674	16881	1.39285e+16	0.9996764192444723	0.5905316878534321	1.9311e+16
GOTERM_MF_DIRECT	GO:0004674~protein serine/threonine kinase activity	16	4071246819338420	0.01579648383820042	SRPK2, TAF1, SGK3, FAM20C, DSTYK, AURKA, OXSR1, PDIK1L, HIPK1, AAK1, WNK4, CDC42BPA, DCLK2, NRK, DYRK2, CAMK2A	362	376	16881	1984365816386500	0.9998323660055104	0.5807855834493043	2071552856841600
GOTERM_MF_DIRECT	GO:0032266~phosphatidylinositol-3-phosphate binding	4	1.01781e+16	0.030432823126365766	DAB2IP, JPH2, SESTD1, SNX13	362	32	16881	5829074585635350	0.9999999530607674	0.7843368229950018	3627270522219030
GOTERM_MF_DIRECT	GO:0004535~poly(A)-specific ribonuclease activity	3	0.7633587786259541	0.03044519383967176	PAN3, CNOT2, CNOT6	362	13	16881	1.07614e+16	0.9999999533866314	0.7550696851441704	3.62846e+16
GOTERM_MF_DIRECT	GO:0001077~transcriptional activator activity, RNA polymerase II core promoter proximal region sequence-specific binding	11	2.79898e+16	0.03070471025143453	ZBTB7B, TCF21, FOS, NRF1, MTF1, CREB3L2, TP63, NR4A3, GRHL1, NFIA, NFIB	362	236	16881	2173553235321650	0.9999999597253422	0.7301289512044895	3653273526404440
GOTERM_MF_DIRECT	GO:0008134~transcription factor binding	12	3.05344e+16	0.041448349334077025	MED19, USP7, TAF1, FOS, HDAC2, GTF2A1, WWP2, TFDP2, REST, PPARGC1B, NFIA, KAT6A	362	284	16881	1.97039e+16	0.9999999999083624	0.8081308036132803	4605127773432620
GOTERM_MF_DIRECT	GO:0008022~protein C-terminus binding	9	2.29008e+16	0.041932149699899765	ATXN1, USP7, PPP1R9A, NIPBL, FIGN, VPS4B, CD2AP, FOXN3, KCNK3	362	182	16881	2306007528383210	0.9999999999304396	0.7897073401248489	4.64469e+16
GOTERM_MF_DIRECT	GO:0000978~RNA polymerase II core promoter proximal region sequence-specific DNA binding	14	3.56234e+16	0.04212407125072347	ZBTB7B, FOSL2, NR4A3, MBD2, GRHL1, FOXP1, FOS, NRF1, HDAC2, MTF1, CREB3L2, TGIF1, NFIA, NFIB	362	355	16881	183903198194693	0.9999999999376472	0.769761214518097	4660306316125810
GOTERM_MF_DIRECT	GO:0003682~chromatin binding	15	3816793893129770	0.042511545767360055	FOSL2, ADNP, TP63, REST, MBD2, FOXP1, ATRX, FOS, RAD21, HDAC2, NIPBL, ELK4, ATXN7, SETD7, NFIA	362	391	16881	1.78897e+16	0.9999999999500062	0.7522270553987983	4691709366861360
GOTERM_MF_DIRECT	GO:0005267~potassium channel activity	4	1.01781e+16	0.04412122899428613	KCNC4, KCNA1, KCNK3, KCNK10	362	37	16881	5041361803792740	0.9999999999800502	0.7455795003742175	4.82033e+16
GOTERM_MF_DIRECT	GO:0002039~p53 binding	5	1.27226e+16	0.055143264956054885	USP7, TAF1, SETD7, TP63, ZNF385B	362	67	16881	3.48004e+16	0.9999999999999646	0.8040724212070133	5.62607e+16
GOTERM_MF_DIRECT	GO:0001046~core promoter sequence-specific DNA binding	4	1.01781e+16	0.06389786562520552	NRF1, NR4A3, REST, ZFHX3	362	43	16881	4337915970705380	0.9999999999999998	0.8351365711281004	6.18113e+16
GOTERM_MF_DIRECT	GO:0016874~ligase activity	11	2.79898e+16	0.06499670494580184	MSL2, WWP2, DTX2, NEDD4L, UBR1, HERC2, SMURF1, MYLIP, MARCH4, TRIP12, TRAF3	362	270	16881	1.89985e+16	0.9999999999999999	0.8257624820691232	6245965220040210
GOTERM_MF_DIRECT	GO:0004713~protein tyrosine kinase activity	7	1.78117e+16	0.06616292692544964	EPHA4, MAP2K4, AXL, DSTYK, DYRK2, CUX1, ABL2	362	133	16881	245434719395173	0.9999999999999999	0.8171129161114321	6.31365e+16
GOTERM_MF_DIRECT	GO:0070412~R-SMAD binding	3	0.7633587786259541	0.07333715068656278	FOS, SMURF1, LDLRAD4	362	21	16881	666179952644041	1.0	0.836034997663426	6705666757494450
GOTERM_MF_DIRECT	GO:0070273~phosphatidylinositol-4-phosphate binding	3	0.7633587786259541	0.07333715068656278	DAB2IP, JPH2, SESTD1	362	21	16881	666179952644041	1.0	0.836034997663426	6705666757494450
GOTERM_MF_DIRECT	GO:0030674~protein binding, bridging	5	1.27226e+16	0.08281684880777046	FBXW7, COL19A1, WWC1, COL1A2, CUX1	362	77	16881	3.02809e+16	1.0	0.8600813685725145	7164273206359250
GOTERM_MF_DIRECT	GO:0004672~protein kinase activity	13	3307888040712460	0.08446821605741836	SRPK2, CDK5R1, PAN3, SGK3, MAP2K4, AURKA, EPHA4, HIPK1, WNK4, AAK1, NRK, ABL2, CAMK2A	362	359	16881	1.68865e+16	1.0	0.8544716435935679	7237803246532220
GOTERM_MF_DIRECT	GO:0003713~transcription coactivator activity	10	2.54453e+16	0.08517433816508577	TAF1, MTDH, GTF2A1, MTF1, WWC1, ARID1B, LPIN1, NR2C2, SERTAD2, KAT6A	362	248	16881	1880346640527530	1.0	0.8457926375460139	7268699244392410
GOTERM_MF_DIRECT	GO:0004843~thiol-dependent ubiquitin-specific protease activity	5	1.27226e+16	0.09223033087480313	OTUD4, USP7, OTUD3, USP28, ATXN3	362	80	16881	2.91454e+16	1.0	0.8586894408000245	7560242264026220
GOTERM_MF_DIRECT	GO:0016887~ATPase activity	8	2035623409669210	0.09734375749237456	ATF7IP, ACTC1, KIF1B, VPS4B, SMARCA5, MYH9, MYO18A, NSF	362	183	16881	2038583461642960	1.0	0.8642666387042195	7753111603641110
